# Supplementary material for: Combinatorial control of gene expression by the three yeast repressors Mig1, Mig2 and Mig3
Source: BMC Genomics. 2008 Dec 16;9:601. doi: 10.1186/1471-2164-9-601 (PMC2631581; doi:10.1186/1471-2164-9-601)
Supplement: Additional file 1 — Table S1. Genes that are downregulated by Mig1 and/or Mig2. The file contains a list of genes that are downregulated by Mig1 and/or Mig2. For each gene the following is shown: ORF name, gene name, functional annotation, relative expression compared to the wild type strain after deletion of either the MIG1 gene alone (mig1) or MIG1 and MIG2 (mig1 mig2), p-values for these changes, redundancy measure, and whether the promoters contain Mig1 binding sites or not. [file 1471-2164-9-601-S1.xls]

## Sheet: Blad1
Table S1. Genes that are downregulated by Mig1 and/or Mig2
ORF	Gene	Functional annotation	Relative expression*		p-value		Redundancy	Mig1 site(s)
			mig1	mig1 mig2	mig1	mig1 mig2	measure (r)	in promoter?
YLL061W	MMP1	S-methylmethionine transport	3.6	2.4	1.0E-06	1.9E-03	-0.245	Y
YOR383C	FIT3	siderophore transport	4.6	3.5	2.6E-04	7.5E-03	-0.125	Y
YPL134C	ODC1	mitochondrial transport	3.4	3.2	0.0E+00	0.0E+00	-0.022	Y
YML131W	_	biological process unknown	2.1	2.1	9.1E-05	4.3E-04	0.029	Y
YDR277C	MTH1	signal transduction	4.7	5.4	1.1E-04	3.4E-04	0.055	Y
YHR092C	HXT4	hexose transport	3.6	4.1	6.1E-05	1.4E-04	0.072	Y
YPL248C	GAL4	regulation of transcription	3.9	4.7	0.0E+00	0.0E+00	0.09	Y
YKR098C	UBP11	biological process unknown	2.4	2.8	6.1E-04	7.3E-04	0.11	Y
YLR327C	RBF9	biological process unknown	3.8	4.9	2.6E-03	2.9E-03	0.112	Y
YIL024C	_	biological process unknown	3.2	4.1	1.0E-06	0.0E+00	0.128	Y
YBR050C	REG2	regulation of transcription	7.5	12.4	0.0E+00	0.0E+00	0.14	Y
YGR243W	FMP43	biological process unknown	6.9	11.7	3.1E-03	1.9E-03	0.153	Y
YFR053C	HXK1	fructose metabolism	2.1	2.5	4.0E-03	2.1E-03	0.166	Y
YDL194W	SNF3	signal transduction	2.0	2.5	9.6E-04	3.5E-04	0.182	Y
YGL117W	_	biological process unknown	1.8	2.2	4.7E-02	2.3E-02	0.184	Y
YPL113C	_	metabolism	2.5	3.4	0.0E+00	0.0E+00	0.194	Y
YGR043C	_	biological process unknown	1.9	2.4	9.3E-02	3.9E-02	0.212	Y
YHL032C	GUT1	glycerol metabolism	2.2	3.1	2.8E-04	3.5E-05	0.216	Y
YFL054C	_	water transport	3.7	6.4	4.0E-06	0.0E+00	0.222	Y
YHR029C	_	biological process unknown	1.6	2.0	8.5E-03	1.7E-03	0.232	Y
YDR018C	_	phospholipid biosynthesis	2.1	2.8	1.5E-03	2.1E-04	0.233	Y
YDR406W	PDR15	transport	2.1	2.9	2.0E-02	4.5E-03	0.242	Y
YDR085C	AFR1	conjugation with cellular fusion	2.0	2.8	6.9E-04	6.7E-05	0.243	Y
YMR103C	_	biological process unknown	1.7	2.3	6.9E-03	9.1E-04	0.258	Y
YNL144C	_	biological process unknown	2.0	2.9	6.0E-02	1.3E-02	0.271	Y
YGR244C	LSC2	tricarboxylic acid cycle	1.6	2.2	2.2E-02	3.2E-03	0.273	Y
YBR297W	MAL33	regulation of transcription	6.4	19.5	0.0E+00	0.0E+00	0.287	Y
YER121W	_	biological process unknown	1.7	2.3	1.7E-02	1.8E-03	0.291	Y
YDR216W	ADR1	transcription	2.7	5.0	1.0E-06	0.0E+00	0.297	Y
YEL011W	GLC3	glycogen metabolism	1.6	2.2	1.4E-01	2.9E-02	0.299	Y
YHR043C	DOG2	response to stress	2.1	3.5	6.1E-04	1.1E-05	0.304	Y
YPR196W	_	biological process unknown	3.4	7.8	0.0E+00	0.0E+00	0.313	Y
YMR104C	YPK2	protein amino acid phosphorylation	1.6	2.2	3.5E-02	3.0E-03	0.322	N
YDR516C	EMI2	sporulation (sensu Fungi)	1.5	2.1	9.3E-02	1.3E-02	0.323	Y
YPR006C	ICL2	propionate metabolism	1.5	2.0	8.1E-04	1.0E-05	0.327	Y
YFR017C	_	biological process unknown	1.7	2.5	2.0E-01	4.0E-02	0.329	Y
YPR030W	CSR2	cell wall organization	6.2	23.3	2.0E-06	0.0E+00	0.33	Y
YKR058W	GLG1	glycogen biosynthesis	1.6	2.3	1.5E-01	2.4E-02	0.331	Y
YIL107C	PFK26	fructose 2,6-bisphosphate metabolism	1.5	2.0	2.0E-01	3.8E-02	0.338	Y
YER098W	UBP9	protein deubiquitination	1.8	2.8	4.7E-04	2.0E-06	0.348	Y
YPL171C	OYE3	biological process unknown	2.7	6.1	1.1E-04	0.0E+00	0.361	Y
YGR205W	_	biological process unknown	1.5	2.0	2.0E-01	2.6E-02	0.372	N
YEL041W	_	biological process unknown	1.5	2.2	5.0E-02	2.2E-03	0.378	Y
YER065C	ICL1	glyoxylate cycle	1.6	2.5	6.5E-03	4.5E-05	0.396	Y
YGR289C	MAL11	alpha-glucoside transport	2.7	7.1	2.3E-03	6.0E-06	0.404	Y
YIL162W	SUC2	sucrose catabolism	4.6	20.8	1.2E-04	0.0E+00	0.41	Y
YIL155C	GUT2	carbohydrate metabolism	1.7	2.8	8.8E-02	3.0E-03	0.414	Y
YFR015C	GSY1	glycogen metabolism	1.5	2.2	3.1E-01	3.7E-02	0.425	Y
YKL093W	MBR1	aerobic respiration	2.3	5.6	6.1E-04	0.0E+00	0.433	Y
YPR184W	GDB1	glycogen catabolism	1.4	2.1	3.5E-01	4.7E-02	0.433	Y
YBR298C	MAL31	alpha-glucoside transport	2.6	7.4	1.9E-02	1.3E-04	0.437	Y
YIR016W	_	biological process unknown	1.5	2.3	4.5E-02	5.9E-04	0.439	Y
YDL079C	MRK1**	protein amino acid phosphorylation	4.7	27.4	5.0E-06	0.0E+00	0.441	Y
YPR005C	HAL1	regulation of transcription	1.7	2.9	4.1E-04	0.0E+00	0.446	Y
YER046W	SPO73	sporulation (sensu Fungi)	1.5	2.4	2.4E-02	1.3E-04	0.454	Y
YDR009W	GAL3	regulation of transcription	1.7	3.4	1.3E-02	2.7E-05	0.463	Y
YDL241W	_	biological process unknown	1.4	2.2	1.5E-01	3.1E-03	0.473	Y
YJL221C	FSP2	biological process unknown	1.6	3.1	4.8E-02	2.8E-04	0.476	Y
YER054C	GIP2	protein amino acid dephosphorylation	1.8	3.9	3.3E-02	1.3E-04	0.476	Y
YFR030W	MET10	sulfate assimilation	1.4	2.2	4.7E-02	2.1E-04	0.487	Y
SUC4	SUC4	sucrose catabolism	3.3	16.9	0.0E+00	0.0E+00	0.489	***
YOR343C	_	biological process unknown	1.5	2.5	1.6E-01	2.4E-03	0.496	Y
YNR002C	FUN34	transport	1.7	3.9	9.8E-02	6.9E-04	0.506	Y
YFR014C	CMK1	protein amino acid phosphorylation	1.4	2.2	1.1E-01	8.6E-04	0.509	Y
YDL079C	MRK1*	protein amino acid phosphorylation	3.0	15.9	6.1E-04	0.0E+00	0.516	Y
YMR081C	ISF1	aerobic respiration	2.2	7.0	1.9E-01	3.0E-03	0.516	Y
YJR115W	_	biological process unknown	1.7	3.7	2.7E-01	6.6E-03	0.518	Y
YMR280C	CAT8	egulation of transcription	2.1	7.0	3.5E-03	0.0E+00	0.534	Y
YPL054W	LEE1	biological process unknown	1.9	6.0	1.4E-02	1.0E-06	0.552	Y
YOR100C	CRC1	fatty acid metabolism	1.3	2.2	1.0E-01	1.4E-04	0.57	Y
YFL052W	_	biological process unknown	2.2	9.7	6.7E-03	0.0E+00	0.574	Y
YMR011W	HXT2	hexose transport	1.5	3.3	2.2E-03	0.0E+00	0.577	Y
YLR312C	_	biological process unknown	1.3	2.4	2.3E-01	1.1E-03	0.586	Y
YGL146C	_	biological process unknown	1.4	2.6	1.2E-01	8.5E-05	0.601	Y
YCR091W	KIN82	protein amino acid phosphorylation	1.4	2.7	2.4E-01	6.5E-04	0.612	Y
YBR299W	MAL32	maltose catabolism	2.7	28.3	1.0E-06	0.0E+00	0.629	Y****
YBL043W	ECM13	cell wall organization and biogenesis	1.3	2.7	4.9E-01	5.7E-03	0.649	Y
YOL104C	NDJ1	synapsis	1.2	2.3	3.2E-01	2.6E-04	0.679	N
YDR247W	VHS1	protein amino acid phosphorylation	1.3	2.5	5.1E-01	3.6E-03	0.682	Y
YMR206W	_	biological process unknown	2.5	35.7	6.7E-03	0.0E+00	0.683	Y
YKL217W	JEN1	lactate transport	1.8	10.6	1.9E-02	0.0E+00	0.696	Y
YGL096W	TOS8	biological process unknown	1.2	2.6	7.6E-01	1.9E-02	0.741	Y
YPL230W	_	biological process unknown	1.2	3.1	7.1E-01	6.7E-03	0.752	Y
YOR178C	GAC1	meiosis	1.4	5.5	5.4E-01	1.9E-04	0.774	Y
YER062C	HOR2	response to osmotic stress	1.1	2.1	8.4E-01	2.1E-02	0.785	Y
YBR285W	_	biological process unknown	1.3	5.9	3.6E-01	1.0E-06	0.796	Y
YBR001C	NTH2	response to stress	1.1	2.0	6.9E-01	3.0E-04	0.815	Y
YHR033W	_	biological process unknown	1.2	6.5	5.3E-01	0.0E+00	0.859	Y
YHR210C	_	biological process unknown	1.1	2.0	9.5E-01	4.4E-02	0.883	Y
YNR071C	_	biological process unknown	1.1	3.2	8.3E-01	1.0E-06	0.907	Y
YBR296C	PHO89	phosphate transport	1.3	55.9	7.6E-01	0.0E+00	0.913	Y
YBR033W	EDS1	biological process unknown	1.1	6.4	9.3E-01	0.0E+00	0.963	Y
YNR073C	_	biological process unknown	1.0	5.9	9.2E-01	0.0E+00	0.968	Y
YAR071W	PHO11	phosphate metabolism	0.9	3.0	9.3E-01	4.4E-02	1.161	Y
YBR093C	PHO5	phosphate metabolism	0.8	4.0	9.0E-01	1.7E-02	1.17	Y
* Compared to the wild type strain.
** MRK1 expression is measured using two probe sets in the S98 yeast array. Both probe sets gave similar results and both are included in the table.
*** No promoter sequence available.
**** MAL32 has a divergently transcribed promoter that is shared with MAL31.
