# Supplementary material for: Combinatorial control of gene expression by the three yeast repressors Mig1, Mig2 and Mig3
Source: BMC Genomics. 2008 Dec 16;9:601. doi: 10.1186/1471-2164-9-601 (PMC2631581; doi:10.1186/1471-2164-9-601)
Supplement: Additional file 2 — Table S2. Genes that are upregulated by Mig1 and/or Mig2. The file contains a list of genes that are upregulated by Mig1 and/or Mig2. For each gene the following is shown: ORF name, gene name, functional annotation, relative expression compared to the wild type strain after deletion of either the MIG1 gene alone (mig1) or MIG1 and MIG2 (mig1 mig2), p-values for these changes, redundancy measure, and whether the promoters contain Mig1 binding sites or not. [file 1471-2164-9-601-S2.xls]

## Sheet: Blad1
Table S2. Genes that are upregulated by Mig1 and/or Mig2
ORF	Gene	Functional annotation	Relative expression*		p-value		Redundancy	Mig1 site(s)
			mig1	mig1 mig2	mig1	mig1 mig2	measure	in promoter?
YOL126C	MDH2	gluconeogenesis	0.5	0.5	1.2E-04	1.9E-03	-0.049	Y
YOR107W	RGS2	G-protein signaling	0.4	0.3	2.2E-03	3.4E-03	0.08	N
YDL222C	FMP45	cell wall organization and biogenesis	0.4	0.3	3.8E-02	3.8E-02	0.109	N
YBR157C	ICS2	biological process unknown	0.5	0.4	4.4E-02	2.6E-02	0.167	Y
YIL119C	RPI1	thiamin biosynthesis	0.5	0.4	2.6E-02	1.3E-02	0.179	Y
YBR092C	PHO3	phosphate metabolism	0.4	0.3	0.0E+00	0.0E+00	0.188	N
YGR052W	FMP48	biological process unknown	0.3	0.2	3.6E-02	1.0E-02	0.229	Y
YMR102C	_	biological process unknown	0.6	0.5	5.9E-02	1.4E-02	0.261	Y
YOR047C	STD1	regulation of transcription	0.6	0.4	3.1E-03	2.5E-04	0.278	N
YJL212C	OPT1	sulfur metabolism	0.6	0.4	1.0E-02	1.9E-04	0.373	N
YDR432W	NPL3	mRNA-nucleus export	0.9	0.8	4.9E-01	1.6E-01	0.386	N
YDR432W	NPL3	mRNA-nucleus export	0.7	0.5	6.5E-02	2.2E-03	0.406	N
YLL053C	_	biological process unknown	0.6	0.4	2.0E-02	2.5E-04	0.414	N
YMR319C	FET4	intracellular copper ion transport	0.7	0.4	1.4E-01	5.3E-03	0.437	Y
YLL028W	TPO1	polyamine transport	0.6	0.3	2.8E-03	3.0E-06	0.439	N
YHL028W	WSC4	cell wall organization and biogenesis	0.3	0.1	4.5E-04	0.0E+00	0.449	N
YNL065W	AQR1	drug transport	0.6	0.3	1.5E-01	2.4E-03	0.491	Y
YLR413W	_	biological process unknown	0.7	0.5	1.7E-02	1.0E-05	0.512	Y
YDL039C	PRM7	conjugation with cellular fusion	0.7	0.4	3.3E-01	1.2E-02	0.526	N
YOR302W	_	regulation of protein biosynthesis	0.7	0.4	4.2E-01	2.7E-02	0.526	N
YDR222W	_	biological process unknown	0.5	0.2	3.2E-02	1.0E-05	0.554	Y
YDL038C	_	biological process unknown	0.7	0.3	3.8E-01	7.0E-03	0.582	Y
YGL157W	_	biological process unknown	0.8	0.5	5.0E-02	1.0E-05	0.588	N
YML093W	UTP14	processing of 20S pre-rRNA	0.7	0.4	2.5E-01	6.3E-04	0.62	N
YLL052C	AQY2	water transport	0.8	0.4	2.8E-01	9.4E-04	0.621	Y
YDR492W	IZH1	lipid metabolism	0.7	0.3	2.4E-01	3.5E-04	0.635	Y
YLR068W	FYV7	processing of 20S pre-rRNA	0.8	0.5	6.3E-01	3.0E-02	0.642	N
YLR051C	_	biological process unknown	0.8	0.5	4.7E-01	5.1E-03	0.643	N
YLR222C	UTP13	processing of 20S pre-rRNA	0.8	0.4	2.5E-01	1.7E-04	0.659	N
YER103W	SSA4	response to stress	0.7	0.2	5.0E-01	3.0E-03	0.68	Y
YJL033W	HCA4	35S primary transcript processing	0.8	0.5	6.1E-01	9.4E-03	0.691	Y
YHL048W	COS8	response to unfolded protein	0.8	0.4	7.5E-01	2.2E-02	0.732	N
YLR409C	UTP21	processing of 20S pre-rRNA	0.9	0.5	5.4E-01	1.1E-03	0.734	N
YJR004C	SAG1	conjugation with cellular fusion	0.8	0.3	3.2E-01	1.5E-05	0.741	Y
YBL042C	FUI1	uridine transport	0.7	0.2	3.7E-01	3.1E-05	0.743	Y
YJR063W	RPA12	transcription from Pol I promoter	0.8	0.4	6.4E-01	2.8E-03	0.745	N
YLL008W	DRS1	35S primary transcript processing	0.9	0.5	7.0E-01	4.6E-03	0.758	N
YNL308C	KRI1	ribosome biogenesis	0.9	0.5	7.4E-01	9.3E-03	0.758	Y
YJL122W	_	biological process unknown	0.9	0.5	8.3E-01	2.9E-02	0.765	N
YNL113W	RPC19	transcription from Pol I promoter	0.9	0.4	7.7E-01	7.1E-03	0.78	N
YAL059W	ECM1	cell wall organization and biogenesis	0.9	0.5	8.5E-01	2.0E-02	0.79	N
YLL011W	SOF1	rRNA modification	0.9	0.4	8.1E-01	5.8E-03	0.803	N
YGL089C	MF(ALPHA)2	conjugation with cellular fusion	0.9	0.4	5.7E-01	5.2E-05	0.804	N
YOL054W	PSH1	RNA elongation	0.9	0.5	8.9E-01	1.8E-02	0.82	Y
YHR094C	HXT1	hexose transport	0.6	0.0	1.1E-01	0.0E+00	0.83	Y
YNL313C	_	karyogamy	0.9	0.4	7.5E-01	5.7E-04	0.83	N
YMR239C	RNT1	35S primary transcript processing	0.9	0.4	9.2E-01	2.0E-02	0.842	N
YKR056W	TRM2	tRNA modification	0.9	0.5	8.8E-01	3.5E-03	0.851	N
YMR093W	UTP15	processing of 20S pre-rRNA	0.9	0.4	9.2E-01	8.7E-03	0.856	Y
YKL166C	TPK3	protein amino acid phosphorylation	0.9	0.4	9.2E-01	5.2E-03	0.865	N
YBR101C	FES1	protein biosynthesis	0.9	0.5	9.2E-01	6.4E-03	0.865	N
YKR024C	DBP7	35S primary transcript processing	0.9	0.4	9.3E-01	9.2E-03	0.881	N
YJL098W	SAP185	G1/S transition of mitotic cell cycle	0.9	0.4	9.3E-01	3.2E-03	0.885	N
YNL182C	IPI3	35S primary transcript processing	0.9	0.4	9.3E-01	2.4E-03	0.889	Y
YMR310C	_	biological process unknown	0.9	0.5	9.3E-01	6.3E-03	0.892	N
YAL025C	MAK16	ribosomal large subunit biogenesis	1.0	0.5	9.5E-01	2.7E-02	0.919	Y
YKL078W	DHR2	ribosome biogenesis	1.0	0.4	9.5E-01	6.6E-03	0.934	N
YPR158W	_	biological process unknown	1.0	0.4	9.7E-01	6.4E-03	0.955	N
YPR137W	RRP9	rRNA modification	1.0	0.4	9.9E-01	3.7E-02	0.986	N
YDR101C	ARX1	ribosomal large subunit biogenesis	1.0	0.5	9.8E-01	2.6E-02	1.027	Y
YDR449C	UTP6	processing of 20S pre-rRNA	1.0	0.5	9.7E-01	3.0E-02	1.047	Y
YJL069C	UTP18	processing of 20S pre-rRNA	1.0	0.3	9.7E-01	1.1E-02	1.048	N
YPL061W	ALD6	acetate biosynthesis	1.1	0.3	9.7E-01	3.8E-02	1.055	Y
YBR141C	_	biological process unknown	1.1	0.4	9.5E-01	4.9E-02	1.094	N
YBR247C	ENP1	rRNA processing	1.1	0.4	9.4E-01	6.4E-03	1.098	N
YOR091W	RBF46	biological process unknown	1.1	0.5	9.3E-01	4.5E-03	1.102	Y
YGR142W	BTN2	intracellular protein transport	1.2	0.1	9.2E-01	6.0E-03	1.128	N
YOL010W	RCL1	rRNA processing	1.1	0.4	9.3E-01	3.5E-02	1.151	Y
YDR299W	BFR2	ER to Golgi transport	1.1	0.5	9.2E-01	4.5E-02	1.18	N
YNR044W	AGA1	conjugation with cellular fusion	1.1	0.4	7.1E-01	1.2E-03	1.204	N
YCR072C	_	biological process unknown	1.2	0.5	8.1E-01	3.2E-02	1.255	N
YBR099C	_	biological process unknown	1.2	0.5	7.4E-01	1.5E-02	1.261	Y
YBR267W	REI1	budding cell bud growth	1.3	0.3	7.3E-01	1.8E-02	1.273	N
YDR345C	HXT3	hexose transport	1.3	0.5	1.8E-01	1.6E-03	1.463	Y
YBL054W	_	biological process unknown	1.6	0.3	3.2E-01	2.2E-02	1.523	Y
* Compared to the wild type strain.
