# Supplementary material for: Combinatorial control of gene expression by the three yeast repressors Mig1, Mig2 and Mig3
Source: BMC Genomics. 2008 Dec 16;9:601. doi: 10.1186/1471-2164-9-601 (PMC2631581; doi:10.1186/1471-2164-9-601)
Supplement: Additional file 4 — Table S3. Yeast strains. The file contains information about the yeast strains used in the present study. [file 1471-2164-9-601-S4.xls]

## Sheet: Blad1
Table S3. Yeast strains
Name	Relevant genotype	Source
BY4742		Euroscarf
Y14403	mig1::kanMX4	Euroscarf
Y14575	mig2::kanMX4	Euroscarf
Y10160	mig3::kanMX4	Euroscarf
H1447	mig1::kanMX4 mig2::kanMX4	This study
H1449	mig1::kanMX4 mig3::kanMX4	This study
H1450	mig2::kanMX4 mig3::kanMX4	This study
H1451	mig1::kanMX4 mig2::kanMX4 mig3::kanMX4	This study
All strains also have the a his3-∆1 leu2-∆0 lys2-∆0 ura3-∆0markers of the BY4742 strain.
