# Supplementary material for: Combinatorial control of gene expression by the three yeast repressors Mig1, Mig2 and Mig3
Source: BMC Genomics. 2008 Dec 16;9:601. doi: 10.1186/1471-2164-9-601 (PMC2631581; doi:10.1186/1471-2164-9-601)
Supplement: Additional file 6 — Table S4. DNA sequence motifs. The file contains information about the DNA sequence motifs used in the present study. For each motif the following is shown: the sequecnce in IUPAC code, the name of the motif, and the source as listed in T-profiler [71]. [file 1471-2164-9-601-S6.xls]

## Sheet: Blad1
Table S5. DNA sequence motifs
Motif sequence*	Description	Source (T-profiler)**
Motifs from T-profiler**
cgtnnnnnntga	ABF1	Lee reduce
ycgtnnnnmrygay	ABF1	Kellis
gctggt	ACE2	SCPD
tctcc	ADR1	SCPD
ttantaa	AP-1	SCPD
acgtca	ATF1	SCPD
tgactcc	BAS1	Lee reduce
taatra	BAS2	SCPD
taantaa	BAS2	SCPD
ccgnnnnnccg	CAT8	Boer reduce
rtcacgtgv	CBF1/PHO4	Kellis
mttayrtaak	CIN5	Lee reduce
tcacgtg	CPF1	SCPD
agccwc	CRZ1	yoshimoto reduce
agcctc	CRZ1	yoshimoto reduce
aggctta	CRZ1	yoshimoto reduce
gagcaaa	CuRE	SCPD
grraaawttttcact	ESR2	Kellis
gggccc	FAR	SCPD
gtaaaca	FKH1	Lee reduce
ttgtttacnttt	FKH1/2	Kellis
cggcnnmgnnnnnnncgc	GAL4	Kellis
cggnnnnnnnnnnnccg	GAL4	Lee reduce
gagtca	GCN4	Lee reduce
tgactca	GCN4	Lee reduce
atgactcwt	GCN4	Kellis
cwtcc	GCR1	SCPD
cggnnntancgg	HAP1	SCPD
gcnnttancgg	HAP1	Kellis
ccaatca	HAP4	Lee reduce
ttctrgaa	HSF1	Lee reduce
gaannttcnngaa	HSF1	Lee reduce
tctagaa	HSF1	Lee reduce
ttcnngaa	HSTF	SCPD
atgtgaaww	INO	SCPD
gcaygtg	INO4	Lee reduce
ccsgtancgg	Leu3	Kellis
tttgctc	MAC1	Lee reduce
crtgtwwww	MATa	SCPD
acgcgt	MBP1	lee reduce
tkacgcgtt	MBP1	Kellis
ggcsnnnnngnnncgcg	MBP1?	Kellis
tkcccnnnnggg	MCM1	Kellis
tccnnnnnngga	MCM1	Lee reduce
ttccnaattnggaaa	MCM1	Kellis
ccnnnwwrgg	MCM1	SCPD
tsggcggctaww	meiosis	Kellis
skgtggsgc	MET31	Kellis
ctcaaca	MGA1	Sahara reduce
ccccrnnwwwww	MIG1	SCPD
cggggta	MIG1	migmig reduce
dcgcggggh	MIG1	Kellis
tWccccm	MIG1	Kellis
ttttgtgtcrc	MSE	Kellis
crcaaaw	MSE	SCPD
agggg	MSN2-4	ESR reduce
ctccccttat	MSN2/4	Kellis
hrcccytwdt	MSN2/4	Kellis
atgygraww	NBF	SCPD
ccgannntcgg	Novel Facilitat	Kellis
tYcgkrm	Novel Filamenat	Kellis
gcccgg	Novel Filamenat	Kellis
ttctcnnnnnnncgc	Novel Filamenta	Kellis
ctgcagggr	Novel Filamenta	Kellis
cgtttctttttcy	Novel Filamenta	Kellis
stgcggnnntttctnng	Novel Filamenta	Kellis
sktkcctt	Novel Filamenta	Kellis
scgnhggs	Novel Filamenta	Kellis
yccgsggs	Novel Filamenta	Kellis
Ytcgtttagg	Novel Lipid	Kellis
aggcaca	NRG1	Lee reduce
ggaaaad	ORC	SCPD
cggnnnnnnnnnnnnnnnnnccg	ORE	reduce
tatgacg	OSMO sorbitol	sorbitol reduce
atatgac	OSMO zymolyase	Zymo reduce
cgatgag	PAC	ESR reduce
tccgygga	PDR3	SCPD
cacgtk	PHO4	SCPD
cacgtg	PHO4	YPD
gtsaaagtawg	PHR	SCPD
cttcct	PHR	SCPD
Ycsknnnnnnnnnkcgg	Put3	Kellis
cggnnnnnnnnnnccg	PUT3	SCPD
wtttcccgs	RAD	SCPD
ccrtaca	RAP1	YPD
rmaccca	RAP1	SCPD
agccgcsa	rCAR1	SCPD
gggtgca	RCS1	YPD
rvaccctd	RCS1	Kellis
tgcaccc	RCS1	YPD
ttacccg	REB1	Lee reduce
yynattgtty	REB1	SCPD
gggtnaccc	REB1	Kellis
rttacccgrm	REB1	Kellis
yyacccg	REB1	SCPD
rgtttttccg	RGT1	Kellis
tawwwwtagm	RLM1	Boorsma reduce
ctawwwwtag	RLM1	Lee reduce
gaacctcaa	RME1	SCPD
yctattgtt	ROX1	Kellis
ggtggcra	RPN4	YPD
ttttgccaccg	Rpn4/Met4	Kellis
gcgatgagmtgaraw	rRNA?	Kellis
aaaattt	rRPE	ESR reduce
gtmaacaa	SFF	SCPD
gccnnggc	SKN7	Lee reduce
ttgtgtc	sporulation	Chu reduce
gacacaa	sporulation	Chu reduce
ccacag	sporulation	Chu reduce
gataag	sporulation	Chu reduce
tagccgc	sporulation	Chu reduce
gcggcta	sporulation	Chu reduce
tgaaaca	STE12	Lee reduce
Wgtgacg	SUM1	Kellis
tttcgcg	SWI4	Lee reduce
crcgaaa	SWI4	Lee reduce
cgcgtnnnnnnnnacg	SWI4?	Kellis
kgctgr	SWI5	SCPD
ttttctycg	T4C	SCPD
gkbagggt	TBF1 Glycolysis	Kellis
tatawaw	TBP	SCPD
tatataa	TBP	reduce_variance
cacacac	telo?	Lee reduce
ggattcc	Ty	Rosetta reduce
rtccctv	Unknown	Kellis
cggnnnnnnnnnnnnnkcgv	Unknown	Kellis
cgcgnnnnngggs	Unknown	Kellis
ggtatgc	Unknown	tup1 reduce
ttttnnnnnnnnnnnnggggt	Unknown	Kellis
cnccgcgcnnttts	Unknown	Kellis
scgmnnnnnnkcg	Unknown	Kellis
cgcnnnnnnnnnnnnnnbcgb	Unknown	Kellis
ccgsnnnnngvc	Unknown	Kellis
scgknnnnkcgD	Unknown	Kellis
cnccttttatac	Unknown	Kellis
sgcgcgrb	Unknown	Kellis
tccgcgg	Unknown
tccgyggr	Unknown
ccgnnnnnnnccg	Unknown	reduce
ctcsgcs	Unknown	Kellis
tgnkagcgccg	Unknown	Kellis
ccghvggm	Unknown	Kellis
tcgttta	UPC2	erg reduce
tyytcgaga	XBP1	Kellis
ttastaa	YAP1	Lee reduce
tcggcgg	YAP5	Lee reduce
accnnnnnggt	ZAP1	hap4 reduce
Additional motifs considered:
sygggg	MIG1core_fixed_g	Lundin et al. 1994 ***
syggag	MIG1core_fixed_a	Lundin et al. 1994 ***
syggrg	MIG1_core	Lundin et al. 1994 ***
tyagggat	PDS	Boorstein & Craig 1990 ****
agggat	PDS_core	Boorstein & Craig 1990 ****
* IUPAC nucleotide sequence codes.
** Boorsma A, Foat BC, Vis D, Klis F, Bussemaker HJ (2005) Nucl Acids Res 33, W592-W595.
*** Lundin M, Nehlin JO, Ronne H (1994) Mol Cell Biol 14, 1979-1985.
**** Boorstein WR, Craig EA (2000) EMBO J 9, 2543-2553.
