# Supplementary material for: Combinatorial control of gene expression by the three yeast repressors Mig1, Mig2 and Mig3
Source: BMC Genomics. 2008 Dec 16;9:601. doi: 10.1186/1471-2164-9-601 (PMC2631581; doi:10.1186/1471-2164-9-601)
Supplement: Additional file 7 — Table S5. Oligonucleotide primers used for real-time rt-PCR. The file contains information about the real-time rt-PCR oligonucleotide primers used in the present study. [file 1471-2164-9-601-S7.xls]

## Sheet: Blad1
Table S4. Oligonucleotide primers used for real-rime rt-PCR
Gene	Primer	Sequence
HXT2	forward	5’-TTG GGC CCC AAT TGC C-3’
HXT2	reverse	5’-GCA ATA GCC ATA GCA CGA TTT TT-3’
HXT2	TaqMan	5’-ATT GTT GCC GAA TCC TAT CCT TTG CGT GT-3’
HXT4	forward	5’-GCC ACT ACC TGG GCT CCA AT-3’
HXT4	reverse	5’-CCC CAG ATC CAG TTA CAA GCT T-3’
HXT4	TaqMan	5’-CAT TTG TTG TTA ACT CTG AAA CTT TCC CAT TGA GAG T-3’
HXT6/7	forward	5’-GGG TGC TGC ATC CAT GAC T-3
HXT6/7	reverse	5’-TCT TGA CCA TTT GGC CAT AAT CT-3’
HXT6/7	TaqMan	5’-TTG TAT GGT TGT CTA TGC TTC CGT GGG TG-3’
SIR2	forward	5’-CAG TGT CTG AAA TCG TAA ACA TGG T-3’
SIR2	reverse	5’-GCT TGA CGG GAT CAC GAT TAA-3’
SIR2	TaqMan	5’-CCT TCC CAC GTT CCC CAA GTC CTG-3’
ACT1	forward	5’-GCC GAA AGA ATG CAA AAG GA-3’
ACT1	reverse	5’-TCT GGA GGA GCA ATG ATC TTG A-3’
ACT1	TaqMan	5’-ACC GCT TTG GCT CCA TCT TCC ATG AA-3’
